# Supplementary material for: Acute Blood Pressure Response to Different Types of Isometric Exercise: A Systematic Review with Meta-Analysis
Source: Rev Cardiovasc Med. 2023 Feb 10;24(2):60. doi: 10.31083/j.rcm2402060 (PMC11273125; doi:10.31083/j.rcm2402060)
Supplement: Supplementary file 1 [file 2153-8174-24-2-060-s1.zip]

Archive with 7 entries (7 files):
- Supplementary material 1.docx
- Supplementary material 2.docx
- Supplementary material 3.docx
- Supplementary material 4.docx
- Supplementary material 5.docx
- Supplementary material 6.docx
- Supplementary material 7.docx
